# Supplementary material for: The Natural Disinfectant Role of Essential Oils in Improving Radical Scavenging Activity and Total Phenolic Compounds in Fresh Vegetables
Source: Antioxidants (Basel). 2025 Dec 5;14(12):1458. doi: 10.3390/antiox14121458 (PMC12729650; doi:10.3390/antiox14121458)
Supplement: Supplementary file 1 [file antioxidants-14-01458-s001.zip]

Archive with 1 entries (1 files):
- antioxidants-3997092-supplementary.pdf
